# Supplementary material for: The 20-item prosopagnosia index (PI20): a self-report instrument for identifying developmental prosopagnosia
Source: R Soc Open Sci. 2015 Jun 24;2(6):140343. doi: 10.1098/rsos.140343 (PMC4632531; doi:10.1098/rsos.140343)
Supplement: Validation data: This file contains the data collected during each of the validation studies. [file rsos140343supp2.xlsx]

## Sheet: pi20data_tosubmit
Supplementary Material - The twenty-item prosopagnosia index (PI20): A self-report instrument for identifying developmental prosopagnosia
Punit Shah, Anne Gaule, Sophie Sowden, Geoffrey Bird, & Richard Cook
ID	Gender	Group	Age	PI20	FFRT	CFMT	CCMT	VS1	VS2	VS3	VS4	VS5
1	Male	DP	20	84	52	60	82	x	x	x	x	x
2	Male	DP	57	69	48	61	53	x	x	x	x	x
3	Female	DP	33	87	46	60	74	x	x	x	x	x
4	Female	DP	41	73	73	68	85	x	x	x	x	x
5	Female	DP	51	85	42	46	64	x	x	x	x	x
6	Female	DP	25	68	52	72	44	x		x	x	x
7	Female	DP	54	82	34	61	75	x		x	x	x
8	Female	DP	64	81	55	60	67	x		x	x	x
9	Male	DP	73	68	30	53	72	x	x	x	x	x
10	Female	DP	18	49	48			x		x
11	Female	DP	24	70	30			x		x
12	Female	DP	25	73	38			x		x
13	Female	DP	25	78	59			x		x
14	Female	DP	26	79	36			x		x
15	Female	DP	26	91	38			x		x
16	Female	DP	26	85	48			x		x
17	Female	DP	26	86	48			x		x
18	Female	DP	26	82	59			x		x
19	Female	DP	28	68	48			x		x
20	Female	DP	28	88	57			x		x
21	Female	DP	28	84	77			x		x
22	Female	DP	29	82	31			x		x
23	Female	DP	29	87	66			x		x
24	Female	DP	29	79				x
25	Female	DP	31	75	47			x		x
26	Female	DP	32	89	13			x		x
27	Female	DP	32	84	40			x		x
28	Female	DP	32	79	41			x		x
29	Female	DP	32	83	55			x		x
30	Female	DP	32	87	82			x		x
31	Female	DP	34	81	62			x		x
32	Female	DP	41	88	38			x		x
33	Female	DP	42	80	59			x		x
34	Female	DP	46	73	52			x		x
35	Female	DP	47	98	19			x		x
36	Female	DP	48	82	43			x		x
37	Female	DP	49	93	28			x		x
38	Female	DP	50	75	53			x		x
39	Female	DP	51	85	39			x		x
40	Female	DP	53	95	29			x		x
41	Female	DP	54	82				x
42	Female	DP	56	75	18			x		x
43	Female	DP	56	90	39			x		x
44	Female	DP	57	97	13			x		x
45	Female	DP	57	92	84			x		x
46	Female	DP	60	89	43			x		x
47	Female	DP	62	85	15			x		x
48	Female	DP	62	81	52			x		x
49	Female	DP	48	78	30	58	86	x	x	x	x	x
50	Male	DP	36	87	24	57	56	x	x	x	x	x
51	Male	DP	31	71	31	56	65	x	x	x	x	x
52	Male	DP	59	97	3	49	82	x	x	x	x	x
53	Male	DP	42	78	44	58	93	x	x	x	x	x
54	Male	DP	45	92	15	51	94	x	x	x	x	x
55	Male	DP	67	92	10	28	47	x	x	x	x	x
56	Female	DP	29	68	48	61	64		x
57	Male	DP	74	82	34	60	67	x	x	x	x	x
58	Female	DP	69	95	32	36	76	x	x	x	x	x
59	Male	DP	24	73	59	60	50	x	x	x	x	x
60	Male	DP	21	70	61	63	64	x		x	x	x
61	Male	DP	25	74	52	69	51	x		x	x	x
62	Male	DP	27	62	44	63	69	x		x	x	x
63	Male	DP	68	94	25	49	63	x		x	x	x
64	Male	DP	42	83	27	56	90		x
65	Male	DP	22	90	34			x		x
66	Male	DP	41	89	33			x		x
67	Male	DP	42	83	27			x		x
68	Male	DP	48	54	48			x		x
69	Male	DP	48	86	67			x		x
70	Male	DP	48	88				x
71	Male	DP	48	88				x
72	Male	DP	50	80	44			x		x
73	Male	DP	52	83	31			x		x
74	Male	DP	53	93	36			x		x
75	Male	DP	54	83	46			x		x
76	Male	DP	56	92	32			x		x
77	Male	DP	59	86	27			x		x
78	Male	DP	59	83	40			x		x
79	Male	DP	64	76	38			x		x
80	Female	TD	27	28	80	85	75		x
81	Female	TD	29	39	91	82	56	x	x	x	x	x
82	Female	TD	33	53	53	72	71	x	x	x	x	x
83	Female	TD	18	42		50	54	x			x	x
84	Female	TD	18	32		68	42	x			x	x
85	Female	TD	18	36		85	72	x			x	x
86	Female	TD	18	33		93	64	x			x	x
87	Female	TD	18	46		100	82	x			x	x
88	Female	TD	19	36		61	54	x			x	x
89	Female	TD	19	32		71	53	x			x	x
90	Female	TD	19	40		81	57	x			x	x
91	Female	TD	19	33		85	64	x			x	x
92	Female	TD	20	40		61	61	x			x	x
93	Female	TD	20	28	85	99	63	x		x	x	x
94	Female	TD	20	24		100	50	x			x	x
95	Female	TD	21	31	82	56	60	x		x	x	x
96	Female	TD	21	31	63	64	42	x		x	x	x
97	Female	TD	21	36		68	71	x			x	x
98	Female	TD	21	38		78	74	x			x	x
99	Female	TD	21	45		81	58	x			x	x
100	Female	TD	21	23		83	74	x			x	x
101	Female	TD	21	31	91	89	51	x		x	x	x
102	Female	TD	21	29		97	89	x			x	x
103	Female	TD	22	31	63	72	54	x		x	x	x
104	Female	TD	22	41		75	68	x			x	x
105	Female	TD	22	38		79	56	x			x	x
106	Female	TD	22	37		86	65	x			x	x
107	Female	TD	22	43		88	76	x			x	x
108	Female	TD	22	26	82	89	49	x		x	x	x
109	Female	TD	22	39		90	82	x			x	x
110	Female	TD	22	28		96	60	x			x	x
111	Female	TD	23	42		75	68	x			x	x
112	Female	TD	23	44	63	79	64	x		x	x	x
113	Female	TD	23	36	79	92	69	x		x	x	x
114	Female	TD	23	38	88	96	81	x		x	x	x
115	Female	TD	23	33	82	97	67	x		x	x	x
116	Female	TD	24	46		61	68	x			x	x
117	Female	TD	24	33		76	46	x			x	x
118	Female	TD	24	43		78	65	x			x	x
119	Female	TD	25	46		49	46	x			x	x
120	Female	TD	25	41		75	74	x			x	x
121	Female	TD	25	34	79	82	56	x		x	x	x
122	Female	TD	25	32		90	63	x			x	x
123	Female	TD	25	31		91	51	x			x	x
124	Female	TD	25	31		92	67	x			x	x
125	Female	TD	25	35		97	86	x			x	x
126	Female	TD	26	38	83	94	86	x		x	x	x
127	Female	TD	26	40	91	94	71	x		x	x	x
128	Female	TD	27	42	66	79	53	x		x	x	x
129	Female	TD	27	51		81	72	x			x	x
130	Female	TD	33	62		69	67	x			x	x
131	Female	TD	33	42		99	82	x			x	x
132	Female	TD	34	27		82	56	x			x	x
133	Female	TD	36	60		71	67	x			x	x
134	Female	TD	40	47		78	83	x			x	x
135	Female	TD	53	45	74	68	74	x		x	x	x
136	Female	TD	61	29	78	68	72	x		x	x	x
137	Female	TD	50	34	82	93.0556	56.9444		x
138	Female	TD	58	44	75	89	82	x	x	x	x	x
139	Female	TD	18	30	45			x		x
140	Female	TD	18	29	94			x		x
141	Female	TD	18	43				x
142	Female	TD	18	27				x
143	Female	TD	19	60	65			x		x
144	Female	TD	19	29	76			x		x
145	Female	TD	19	27	77			x		x
146	Female	TD	19	35	84			x		x
147	Female	TD	19	30	86			x		x
148	Female	TD	19	46	89			x		x
149	Female	TD	19	28	96			x		x
150	Female	TD	20	43	63			x		x
151	Female	TD	20	65	66			x		x
152	Female	TD	20	33	68			x		x
153	Female	TD	20	59	69			x		x
154	Female	TD	20	31	82			x		x
155	Female	TD	20	28	85			x		x
156	Female	TD	20	31	88			x		x
157	Female	TD	20	44	97			x		x
158	Female	TD	20	58				x
159	Female	TD	20	37				x
160	Female	TD	21	66	53			x		x
161	Female	TD	21	43	69			x		x
162	Female	TD	21	39	74			x		x
163	Female	TD	21	25	82			x		x
164	Female	TD	21	28	82			x		x
165	Female	TD	21	35	83			x		x
166	Female	TD	21	34	91			x		x
167	Female	TD	21	37	96			x		x
168	Female	TD	21	42	97			x		x
169	Female	TD	21	51				x
170	Female	TD	22	36	74			x		x
171	Female	TD	22	43	77			x		x
172	Female	TD	22	43	82			x		x
173	Female	TD	22	37	94			x		x
174	Female	TD	22	32	94			x		x
175	Female	TD	22	40				x
176	Female	TD	22	39				x
177	Female	TD	23	32	85			x		x
178	Female	TD	23	25	90			x		x
179	Female	TD	23	49				x
180	Female	TD	23	58				x
181	Female	TD	23	43				x
182	Female	TD	23	52				x
183	Female	TD	24	29	82			x		x
184	Female	TD	24	36	83			x		x
185	Female	TD	24	33	87			x		x
186	Female	TD	24	47				x
187	Female	TD	24	43				x
188	Female	TD	24	38				x
189	Female	TD	25	66	64			x		x
190	Female	TD	25	28				x
191	Female	TD	26	29	85			x		x
192	Female	TD	26	32	90			x		x
193	Female	TD	26	34				x
194	Female	TD	26	37				x
195	Female	TD	26	49				x
196	Female	TD	27	24	88			x		x
197	Female	TD	27	27				x
198	Female	TD	27	41				x
199	Female	TD	27	23				x
200	Female	TD	28	36				x
201	Female	TD	28	50				x
202	Female	TD	28	37				x
203	Female	TD	28	52				x
204	Female	TD	29	66	80			x		x
205	Female	TD	29	26	100			x		x
206	Female	TD	29	40				x
207	Female	TD	30	35				x
208	Female	TD	31	35				x
209	Female	TD	32	38	91			x		x
210	Female	TD	32	34	91			x		x
211	Female	TD	32	28				x
212	Female	TD	32	32				x
213	Female	TD	32	30				x
214	Female	TD	33	37	64			x		x
215	Female	TD	33	30				x
216	Female	TD	34	30				x
217	Female	TD	35	67				x
218	Female	TD	36	25	94			x		x
219	Female	TD	36	26	94			x		x
220	Female	TD	37	30				x
221	Female	TD	38	27	91			x		x
222	Female	TD	38	24	96			x		x
223	Female	TD	40	32				x
224	Female	TD	41	26	91			x		x
225	Female	TD	47	26				x
226	Female	TD	49	42	71			x		x
227	Female	TD	49	35	100			x		x
228	Female	TD	49	30				x
229	Female	TD	49	40				x
230	Female	TD	50	21	100			x		x
231	Female	TD	52	30	82			x		x
232	Female	TD	52	41				x
233	Female	TD	53	47				x
234	Female	TD	57	26				x
235	Female	TD	61	28				x
236	Female	TD	66	62				x
237	Female	TD	26	32	91	78	90		x
238	Male	TD	28	32	67	78	94	x	x		x	x
239	Male	TD	30	34	63	93.0556	100		x
240	Male	TD	31	48	91	79.17	47.22		x
241	Male	TD	36	23	100	98.6111	97.2222		x
242	Male	TD	18	23	90	99	92	x		x	x	x
243	Male	TD	20	37		79	60	x			x	x
244	Male	TD	21	59		51	69	x			x	x
245	Male	TD	21	34		83	90	x			x	x
246	Male	TD	22	30		56	57	x			x	x
247	Male	TD	22	36	79	81	92	x		x	x	x
248	Male	TD	22	29	88	93	90	x		x	x	x
249	Male	TD	23	48		65	90	x			x	x
250	Male	TD	23	30		76	71	x			x	x
251	Male	TD	24	40		76	44	x			x	x
252	Male	TD	24	40		78	92	x			x	x
253	Male	TD	24	50		96	74	x			x	x
254	Male	TD	25	31		72	69	x			x	x
255	Male	TD	25	38		99	74	x			x	x
256	Male	TD	26	43	85	75	46	x		x	x	x
257	Male	TD	26	34		88	71	x			x	x
258	Male	TD	27	32		58	58	x			x	x
259	Male	TD	28	34		96	92	x			x	x
260	Male	TD	29	29		96	82	x			x	x
261	Male	TD	31	33		67	90	x			x	x
262	Male	TD	40	48	56	89	81	x		x	x	x
263	Male	TD	56	56		79	49	x			x	x
264	Male	TD	59	53		61	64	x			x	x
265	Male	TD	60	37	74	67	76	x		x	x	x
266	Male	TD	66	45		76	76	x			x	x
267	Male	TD	38	27	94	98.6111	73.6111		x
268	Male	TD	41	48	56	89	81		x
269	Male	TD	50	51	91	91.6667	84.7222		x
270	Male	TD	51	37	58	93	60	x	x	x	x	x
271	Male	TD	60	39	82	86	78	x	x	x	x	x
272	Male	TD	60	61	74	66.6667	91.6667		x
273	Male	TD	66	65	67	67	78	x	x	x	x	x
274	Male	TD	69	55	34	78	74	x	x	x	x	x
275	Male	TD	18	47	56			x		x
276	Male	TD	19	40	79			x		x
277	Male	TD	21	60				x
278	Male	TD	21	46				x
279	Male	TD	23	38	73			x		x
280	Male	TD	23	28				x
281	Male	TD	23	45				x
282	Male	TD	24	42	79			x		x
283	Male	TD	24	50				x
284	Male	TD	24	43				x
285	Male	TD	25	66				x
286	Male	TD	25	33				x
287	Male	TD	25	39				x
288	Male	TD	25	31				x
289	Male	TD	26	55	79			x		x
290	Male	TD	26	47	82			x		x
291	Male	TD	26	37				x
292	Male	TD	26	40				x
293	Male	TD	27	20				x
294	Male	TD	27	48				x
295	Male	TD	27	33				x
296	Male	TD	27	66				x
297	Male	TD	27	50				x
298	Male	TD	28	27	67			x		x
299	Male	TD	29	30	85			x		x
300	Male	TD	30	32				x
301	Male	TD	30	33				x
302	Male	TD	31	25	91			x		x
303	Male	TD	31	71				x
304	Male	TD	32	42	55			x		x
305	Male	TD	32	54	69			x		x
306	Male	TD	32	31				x
307	Male	TD	33	52	28			x		x
308	Male	TD	33	36	93			x		x
309	Male	TD	33	41				x
310	Male	TD	33	45				x
311	Male	TD	33	58				x
312	Male	TD	34	36				x
313	Male	TD	34	48				x
314	Male	TD	35	36				x
315	Male	TD	35	33				x
316	Male	TD	36	42				x
317	Male	TD	38	27				x
318	Male	TD	39	29				x
319	Male	TD	40	67				x
320	Male	TD	42	29				x
321	Male	TD	43	29				x
322	Male	TD	45	34				x
323	Male	TD	45	47				x
324	Male	TD	45	24				x
325	Male	TD	47	24				x
326	Male	TD	53	69				x
327	Male	TD	61	55	71			x		x
328	Male	TD	62	58	46			x		x
329	Male	TD	64	29				x
330	Male	TD	67	50	58			x		x
331	Male	TD	69	38	59			x		x
